# Supplementary material for: Promising Anticancer Activity of [Bis(1,8-quinolato)palladium (II)] Alone and in Combination
Source: Int J Mol Sci. 2021 Aug 6;22(16):8471. doi: 10.3390/ijms22168471 (PMC8395214; doi:10.3390/ijms22168471)
Supplement: Supplementary file 1 [file ijms-22-08471-s001.zip]

Archive with 1 entries (1 files):
- ijms-1310304-supplementary.pdf
